# Supplementary material for: Differentiation of acanthamoeba keratitis from other non-acanthamoeba keratitis: Risk factors and clinical features
Source: PLoS One. 2024 Mar 12;19(3):e0299492. doi: 10.1371/journal.pone.0299492 (PMC10931457; doi:10.1371/journal.pone.0299492)
Supplement: S1 Dataset — (XLSX) [file pone.0299492.s001.xlsx]

## Sheet: Data
id	primarylast2	confimed_ak	dur_complaint_confimeddiag_cat	age_years	var00001	primarylast1	age_cat2	dur_complaint_2presentation_days	date_presentation	date_confimed_diagnosis	dur_complaint2diagnosis_days	sex	laterality	dm	systemic_disease	ocular_disease_hx	herpetic_eyedisease_hx	oculartrauma_hx	previous_surg_hx	referred_patient	steriod_use	confirmed_diagnosis_final	epithelial_defect_anyvisit	endothelial_plaques_anytime	precipitates_start	precipitates__resol_dur	followup_months	precipitates_resolved	perineuritis_resolved	perineuritis_start	perineuritis_resol_dur	peri_neuritis_anyvisit	peri_neuritis_and_endothelial_plaques	peri_neuritis_or_endothelial_plaques	epitheliopathy_anyvisit	ring_infiltrate	v3._d__laterality	v3._e__which_eye_this_form_for_	signs	cl_wearer	cl_type	softcl_usetype	cl_hygiene	comorbids_surg	timestamp	b._residence_	d._sex	e._researcher_code	a___was_the_patient_referred_
72	1	0	0	6	6	1	1	7	2017-01-27	2017-02-01	5	2	2	0	0	1	1	0	0	1	0	6	1	0			36					0	0	0	0	0	Left Eye	Left Eye		0					2020-10-17 19:37:07	Makkah	1. Female	3	1. Yes
28	1	1	0	41	41	1	2	9	2014-02-18	2014-02-19	1	1	2	0	0	0	0	0	0	2	2	1	1	1	11	26	57	37	40	0	40	1	1	1	0	1	Left Eye	Left Eye		1	1	1	0		2020-07-30 02:14:56	Jazan	2. Male	3	2. No
118	1	0	0	48	48	1	2	7	2020-01-18	2020-01-18	0	1	1	1	1	0	0	0	0	2	2	2	1	0			7					0	0	0	0	0	Right Eye	Right Eye		0					2020-08-08 07:25:28	Riyadh	2. Male	3	2. No
111	1	0	1	33	33	1	1	2	2019-11-20	2019-11-21	1	2	1	0	0	0	0	0	0	2	1	2	1	1	0	8	1	8				0	0	1	0	0	Right Eye	Right Eye		1	1	1	0		2020-08-21 10:17:31	Riyadh	1. Female	3	2. No
81	1	0	2	6	6	1	1	2	2018-01-23	2018-01-23	0	1	1	0	0	1	1	0	0	2	2	4	1	0			21					0	0	0	0	0	Right Eye	Right Eye		0					2020-11-02 00:42:30	Riyadh	2. Male	3	2. No
58	1	0	2	9	9	1	1	5	2016-07-14	2016-07-14	0	1	2	0	0	0	0	0	0	1	0	2	1	0			48					0	0	0	0	0	Left Eye	Left Eye		0					2020-08-02 06:20:46	AlQassim	2. Male	3	1. Yes
43	1	0	2	9	9	1	1	5	2015-05-19	2015-05-21	2	2	2	0	0	0	0	1	0	1	0	3	1	0			48					0	0	0	0	0	Left Eye	Left Eye		0					2020-10-08 00:11:21	Najran	1. Female	3	1. Yes
40	1	0	2	11	11	1	1	3	2018-11-05	2018-11-07	2	1	2	0	0	0	0	0	0	1	0	4	1	0			13					0	0	0	0	0	Left Eye	Left Eye		0					2020-10-22 00:34:45	Riyadh	2. Male	3	1. Yes
32	1	0	2	13	13	1	1	2	2014-06-17	2014-06-17	0	1	2	0	0	0	0	1	0	2	0	2	1	0			24					0	0	0	0	0	Left Eye	Left Eye		0					2020-08-08 05:53:31	Riyadh	2. Male	3	2. No
11	1	0	2	16	16	1	1	3	2017-04-20	2017-04-20	0	1	2	0	0	1	0	0	1	2	2	2	1	0			36					0	0	0	0	0	Left Eye	Left Eye		0					2020-08-19 06:00:29	Riyadh	2. Male	3	2. No
123	1	1	2	21	21	1	1	4	2020-05-14	2020-05-14	0	2	2	0	0	0	0	0	1	1	1	1	1	0			2					0	0	0	0	1	Left Eye	Left Eye		1	1	1	99		2020-07-27 22:53:31	Hafr Albaten	1. Female	3	1. Yes
30	1	1	2	23	23	1	1	5	2015-01-02	2015-01-05	3	2	1	0	0	0	0	0	0	2	2	1	1	0			16		9	0	9	1	0	1	0	0	Right Eye	Right Eye		1	1	1	0		2020-11-04 22:25:37	Riyadh	1. Female	3	2. No
101	1	1	2	24	24	1	1	5	2018-12-13	2018-12-13	0	2	2	0	0	0	0	0	0	2	2	1	1	1	15	35	19	50	40	0	40	1	1	1	0	1	Left Eye	Left Eye		1	1	1	0		2020-07-27 22:21:31	Taif	1. Female	3	2. No
100	1	0	2	25	25	1	1	5	2018-11-08	2018-11-08	0	1	1	0	0	0	0	0	0	2	2	4	1	0			10		32	7	25	1	0	0	0	0	Right Eye	Right Eye		0					2020-11-01 23:48:39	Riyadh	2. Male	3	2. No
53	1	0	2	28	28	1	1	4	2016-01-05	2016-01-05	0	1	1	0	1	0	0	0	0	2	2	2	1	0			16					0	0	0	0	0	Right Eye	Right Eye		0					2020-08-22 13:19:40	Riyadh	2. Male	3	2. No
9	1	0	2	29	29	1	1	3	2016-12-10	2016-12-12	2	1	2	0	0	1	0	0	0	2	2	5	1	0			48					0	0	0	0	0	Left Eye	Left Eye		0					2020-09-14 00:14:00	Riyadh	2. Male	3	2. No
122	1	0	2	29	29	1	1	2	2020-02-28	2020-03-02	3	1	2	0	0	0	0	0	1	1	0	5	1	0			3					0	0	0	0	0	Left Eye	Left Eye		1	1	2	99		2020-10-11 21:47:52	Riyadh	2. Male	3	1. Yes
16	1	0	2	33	33	1	1	4	2017-06-19	2017-06-19	0	1	2	0	0	1	0	0	0	2	2	2	1	0			34					0	0	0	0	0	Left Eye	Left Eye		0					2020-08-19 06:14:17	Riyadh	2. Male	3	2. No
89	1	1	2	40	40	1	2	4	2018-08-10	2018-08-11	1	2	2	0	0	0	0	0	0	1	1	7	1	1	5	42	13	47				0	0	1	0	0	Left Eye	Left Eye		1	1	1	0		2020-08-14 06:51:32	Tabuk	1. Female	3	1. Yes
21	1	0	2	44	44	1	2	4		2015-04-28		1	1	0	0	0	0	0	1	2	1	5	1	0			12					0	0	0	0	0	Right Eye	Right Eye		0					2020-10-08 01:43:17	Riyadh	2. Male	3	2. No
8	1	1	2	46	46	1	2	2		2016-03-20		2	2	0	0	1	0	0	0	2	2	1	1	0			24					0	0	0	1	0	Bilateral	Left Eye		1	1	2	0		2020-07-28 09:24:29	Riyadh	1. Female	3	2. No
8	0	1	2	46		0	2	10	2016-03-19	2016-03-20	1	2	1	0	0	1	0	0	0	2	2	1	1	0			24					0	0	0	1	0	Bilateral	Right Eye		1	1	2	0		2020-07-28 09:16:57	Riyadh	1. Female	3	2. No
23	1	0	2	48	48	1	2	3	2014-09-21	2014-09-25	4	2	1	1	1	1	1	0	0	2	2	4	0	0			66					0	0	0	0	0	Right Eye	Right Eye		0					2020-10-13 00:17:01	Riyadh	1. Female	3	2. No
51	1	0	2	49	49	1	2	4	2015-11-29	2015-12-01	2	1	1	1	1	0	0	1	0	2	0	3	1	0			26					0	0	0	0	0	Right Eye	Right Eye		0					2020-10-04 04:08:03	Riyadh	2. Male	3	2. No
73	1	0	2	63	63	1	2	5	2017-05-16	2017-05-17	1	2	1	1	1	1	0	0	1	1	0	2	1	0			30					0	0	0	0	0	Right Eye	Right Eye		0					2020-08-19 06:31:06	Jeddah	1. Female	3	1. Yes
75	1	0	2	63	63	1	2	4	2017-05-22	2017-05-24	2	2	2	1	1	0	0	0	0	2	2	5	1	0			30					0	0	0	0	0	Left Eye	Left Eye		0					2020-09-12 17:44:50		1. Female	3	2. No
34	1	0	2	64	64	1	2	3	2016-02-25	2016-02-26	1	1	2	1	1	1	0	0	1	2	2	2	1	0			40					0	0	0	0	0	Left Eye	Left Eye		0					2020-08-22 10:47:04	Riyadh	2. Male	3	2. No
12	1	0	2	64	64	1	2	2	2016-06-27	2016-07-01	4	2	1	0	1	1	1	0	1	2	2	6	1	0			36					0	0	0	0	0	Right Eye	Right Eye		0					2020-10-17 18:44:07	Riyadh	1. Female	3	2. No
114	1	0	2	65	65	1	2	3	2019-12-17	2019-12-17	0	1	1	0	1	0	0	0	0	1	0	2	1	0			5					0	0	0	0	0	Right Eye	Right Eye		0					2020-08-19 07:00:18	Jazan	2. Male	3	1. Yes
63	1	0	2	80	80	1	2	2	2020-02-01	2020-02-01	0	1	2	1	1	0	0	0	1	2	2	2	1	0			1					0	0	0	0	0	Left Eye	Left Eye		0					2020-08-08 07:37:53	Riyadh	2. Male	3	2. No
110	1	0	2	80	80	1	2	4	2020-06-14	2020-06-15	1	1	1	0	1	1	0	0	0	2	2	5	1	0			4					0	0	0	0	0	Right Eye	Right Eye		1	1	2	0		2020-10-11 20:39:13	Hail	2. Male	3	2. No
1	1	0	2	81	81	1	2	3	2018-09-19	2018-09-20	1	1	2	1	1	1	1	0	1	2	2	4	1	0			48					0	0	0	0	0	Left Eye	Left Eye		0					2020-10-13 01:30:35	Riyadh	2. Male	3	2. No
106	1	0	2	82	82	1	2	6	2019-04-24	2019-04-26	2	1	1	1	1	0	0	1	1	1	0	5	1	0			8					0	0	0	0	0	Right Eye	Right Eye		0					2020-09-12 21:43:08	Riyadh	2. Male	3	1. Yes
96	1	0	3	3	3	1	1	6	2018-10-22	2018-10-22	0	1	2	0	0	0	0	0	0	1	0	4	1	0			26					0	0	0	0	0	Left Eye	Left Eye		0					2020-10-19 02:29:13	Jazan	2. Male	3	1. Yes
98	1	0	3	4	4	1	1	8	2018-11-06	2018-11-06	0	2	2	0	0	0	0	0	0	1	1	4	1	0			24					0	0	0	0	0	Left Eye	Left Eye		0					2020-10-22 01:13:53		1. Female	3	1. Yes
102	1	0	3	5	5	1	1	7	2018-12-28	2019-01-01	4	1	1	0	0	1	0	0	0	1	0	2	1	0			13					0	0	0	0	0	Right Eye	Right Eye		0					2020-08-22 11:49:14	Albaha	2. Male	3	1. Yes
69	1	0	3	8	8	1	1	6	2017-01-24	2017-01-26	2	1	2	0	0	0	0	1	0	2	2	4	1	0			18					0	0	0	0	0	Left Eye	Left Eye		0					2020-10-17 18:52:54	AlQassim	2. Male	3	2. No
25	1	0	3	8	8	1	1	5	2016-03-29	2016-04-01	3	1	2	0	0	1	1	0	0	2	2	6	1	0			48					0	0	0	0	0	Left Eye	Left Eye		0					2020-10-19 02:17:23	Riyadh	2. Male	3	2. No
47	1	0	3	14	14	1	1	6	2015-12-22	2015-12-25	3	2	2	0	0	1	1	0	0	2	2	4	0	0			60					0	0	0	0	0	Left Eye	Left Eye		0					2020-10-19 00:14:32	5326260	1. Female	3	2. No
85	1	0	3	14	14	1	1	10	2018-04-11	2018-04-14	3	2	2	0	0	0	0	1	0	1	0	4	1	0			28					0	0	0	0	0	Left Eye	Left Eye		0					2020-10-14 00:29:00	AlJaouf	1. Female	3	1. Yes
39	1	1	3	23	23	1	1	8	2016-04-27	2016-04-28	1	2	2	0	0	0	0	0	0	1	0	1	1	0			36		12	0	12	1	0	1	0	0	Left Eye	Left Eye		1	1	1	0		2020-07-30 05:33:27	Riyadh	1. Female	3	1. Yes
95	1	0	3	24	24	1	1	3	2018-10-18	2018-10-23	5	1	2	0	0	0	0	0	0	2	2	4	0	0			1					0	0	0	0	0	Left Eye	Left Eye		0					2020-10-19 00:28:37	Riyadh	2. Male	3	2. No
54	1	1	3	25	25	1	1	10	2016-02-12	2016-02-13	1	2	2	0	0	0	0	0	0	1	0	7	1	1	30	10	48	40	45	30	15	1	0	0	0	0	Left Eye	Left Eye		1	1	1	0		2020-07-26 21:56:23	Madinah	1. Female	3	1. Yes
4	1	0	3	25	25	1	1	5	2015-07-09	2015-07-11	2	1	2	0	0	1	1	0	0	2	0	6	1	0			45					0	0	0	0	0	Left Eye	Left Eye		0					2020-10-06 01:09:38	Riyadh	2. Male	3	2. No
27	1	0	3	26	26	1	1	6	2014-09-04	2014-09-06	2	1	2	0	0	1	0	0	0	1	0	3	1	0			13					0	0	0	0	0	Left Eye	Left Eye		0					2020-09-14 00:22:30	Al qassim	2. Male	3	1. Yes
24	1	1	3	27	27	1	1	10	2013-09-10	2013-09-12	2	1	1	0	0	0	0	0	0	2	2	1	1	1	0	37	85	37				0	0	1	0	0	Right Eye	Right Eye		1	1	1	0		2020-11-04 21:27:28	Riyadh	2. Male	3	2. No
20	1	1	3	27	27	1	1	7	2010-10-01	2010-10-04	3	2	1	0	0	0	0	0	0	1	2	1	1	1	6	19	120	25				0	0	1	0	1	Right Eye	Right Eye		1	1	1	0		2020-11-04 21:42:19	Riyadh	1. Female	3	1. Yes
29	1	1	3	30	30	1	1	7	2014-03-16	2014-03-16	0	2	2	0	0	0	0	0	0	2	2	1	1	1	7	39	18	46	40	0	40	1	1	1	0	0	Left Eye	Left Eye		1	1	1	0		2020-07-28 07:58:24	Riyadh	1. Female	3	2. No
115	0	1	3	33		0	1	11	2019-12-19	2019-12-19	0	2	1	0	1	1	1	0	0	2	0	1	1	1	14	41	7	55				0	0	1	0	1	Right Eye	Right Eye		1	1	1	0		2020-07-27 08:37:23	Riyadh	1. Female	3	2. No
124	1	0	3	34	34	1	1	10	2018-08-14	2018-08-17	3	2	1	0	0	1	1	0	0	2	2	4	1	0			26					0	0	0	0	0	Right Eye	Right Eye		0					2020-10-14 01:59:04	AlJaouf	1. Female	3	2. No
87	1	1	3	34	34	1	1	7	2018-06-28	2018-07-03	5	2	2	0	1	1	0	0	1	1	0	1	1	1	6	34	24	40				0	0	1	0	1	Left Eye	Left Eye		1	2	99	0		2020-08-14 07:32:18	Al jaouf	1. Female	3	1. Yes
7	0	0	3	37		0	1	5	2014-10-21	2014-10-23	2	1	1	0	0	1	0	0	1	1	0	3	1	1	5	32	48	37				0	0	1	0	0	Right Eye	Right Eye		0					2020-09-29 02:57:45	Riyadh	2. Male	3	1. Yes
78	1	1	3	40	40	1	2	6	2017-09-20	2017-09-23	3	1	2	0	0	0	0	0	0	1	0	1	1	1	6	31	13	37				0	0	1	0	1	Left Eye	Left Eye		1	1	1	0		2020-11-02 01:02:00	Najran	2. Male	3	1. Yes
99	1	0	3	41	41	1	2	10	2018-11-08	2018-11-08	0	2	2	0	0	0	0	0	0	2	2	4	1	0			3					0	0	0	0	0	Left Eye	Left Eye		0					2020-11-01 23:35:42	Riyadh	1. Female	3	2. No
67	1	0	3	42	42	1	2	10	2016-10-01	2016-10-02	1	1	2	0	0	0	0	1	0	1	0	5	1	1	0	35	36	35				0	0	1	0	0	Left Eye	Left Eye		0					2020-09-07 20:20:26	Alqassim	2. Male	3	1. Yes
38	1	0	3	45	45	1	2	7	2015-05-17	2015-05-20	3	2	1	0	0	1	1	0	1	2	2	4	0	0			4					0	0	0	0	0	Right Eye	Right Eye		0					2020-10-17 19:09:29	Riyadh	1. Female	3	2. No
10	1	0	3	48	48	1	2	5	2016-04-17	2016-04-20	3	2	2	0	0	1	1	0	0	2	2	4	0	0			48					0	0	0	0	0	Left Eye	Left Eye		0					2020-10-17 19:18:41	Riyadh	1. Female	3	2. No
97	1	0	3	48	48	1	2	7	2018-10-30	2018-11-02	3	2	2	0	0	0	0	0	0	1	0	4	1	0			28					0	0	0	0	0	Left Eye	Left Eye		0					2020-10-20 21:12:06	Riyadh	1. Female	3	1. Yes
112	1	0	3	51	51	1	2	10	2019-12-03	2019-12-03	0	1	1	0	0	1	0	0	1	2	1	2	1	0			6					0	0	0	0	0	Right Eye	Right Eye		0					2020-08-08 05:20:23	Riyadh	2. Male	3	2. No
84	1	0	3	52	52	1	2	7	2018-03-06	2018-03-08	2	1	2	1	1	1	1	0	0	1	0	4	1	0			18					0	0	0	0	0	Left Eye	Left Eye		0					2020-11-02 00:04:47	Riyadh	2. Male	3	1. Yes
46	1	0	3	54	54	1	2	7	2015-07-01	2015-07-03	2	1	2	0	0	0	0	0	0	2	2	3	1	0			13					0	0	0	0	0	Left Eye	Left Eye		1	1	1	0		2020-10-07 23:44:55	Riyadh	2. Male	3	2. No
77	1	0	3	54	54	1	2	7	2018-08-30	2018-09-03	4	2	1	1	1	0	0	0	0	2	2	6	1	0			14					0	0	0	0	0	Right Eye	Right Eye		0					2020-10-20 21:50:04	Riyadh	1. Female	3	2. No
31	1	0	3	55	55	1	2	10	2015-04-16	2015-04-19	3	1	2	0	0	1	1	0	0	2	2	4	1	0			60					0	0	0	0	0	Left Eye	Left Eye		0					2020-10-28 21:16:28	Alahsa	2. Male	3	2. No
120	1	0	3	58	58	1	2	6	2020-02-08	2020-02-09	1	1	2	0	0	0	0	0	0	2	2	2	1	0			1					0	0	0	0	0	Left Eye	Left Eye		0					2020-08-11 00:30:10	Tabuk	2. Male	3	2. No
52	1	0	3	59	59	1	2	10	2015-12-17	2015-12-21	4	1	1	0	0	0	0	0	0	1	0	5	1	0			25					0	0	0	0	0	Right Eye	Right Eye		0					2020-08-24 20:16:06	Makkah	2. Male	3	1. Yes
71	0	0	3	60		0	2	6	2020-06-10	2020-06-12	2	2	1	0	1	0	0	0	1	1	0	2	1	0			1					0	0	0	0	0	Right Eye			0					2020-08-19 07:21:19	Makkah	1. Female	3	1. Yes
71	1	0	3	60	60	1	2	6	2020-06-10	2020-06-12	2	2	2	0	1	0	0	0	1	1	0	2	1	0			1					0	0	0	0	0	Left Eye			0					2020-08-21 09:45:38	Makkah	1. Female	3	1. Yes
59	1	0	3	60	60	1	2	60	2016-07-25	2016-07-27	2	1	2	1	1	0	0	0	0	1	0	3	1	0			15					0	0	0	0	0	Left Eye	Left Eye		0					2020-09-29 02:21:25	Riyadh	2. Male	3	1. Yes
41	1	0	3	60	60	1	2	7	2015-03-19	2015-03-26	7	1	2	0	0	0	0	1	0	1	0	3	1	0			7					0	0	0	0	0	Left Eye	Left Eye		0					2020-10-11 02:22:36	Tabuk	2. Male	3	1. Yes
6	1	0	3	61	61	1	2	10	2018-10-03	2018-10-05	2	1	2	0	0	1	1	0	1	2	2	4	1	0			28					0	0	0	0	0	Left Eye	Left Eye		0					2020-10-14 00:09:39	AlQassim	2. Male	3	2. No
109	1	0	3	62	62	1	2	6	2019-12-04	2019-12-04	0	2	2	0	0	0	0	0	0	2	2	2	1	0			5					0	0	0	0	0	Left Eye	Left Eye		0					2020-08-08 05:00:18	Riyadh	1. Female	3	2. No
56	1	0	3	64	64	1	2	7	2016-05-02	2016-05-05	3	2	1	0	1	0	0	0	0	1	0	5	1	0			48					0	0	0	0	0	Right Eye	Right Eye		0					2020-08-29 12:30:22	Najran	1. Female	3	1. Yes
68	1	0	3	65	65	1	2	10	2016-11-16	2016-11-16	0	2	1	0	1	0	0	0	0	1	0	2	1	0			36					0	0	0	0	0	Right Eye	Right Eye		0					2020-09-17 01:22:06	Riyadh	1. Female	3	1. Yes
90	1	0	3	65	65	1	2	10	2018-09-20	2018-09-23	3	1	2	1	1	0	0	0	1	2	2	6	1	0			26					0	0	0	0	0	Left Eye	Left Eye		0					2020-10-13 00:59:35	AlBahah	2. Male	3	2. No
2	1	0	3	66	66	1	2	5	2016-04-11	2016-04-13	2	1	2	0	0	1	1	0	0	2	2	4	0	0			40					0	0	0	0	0	Left Eye	Left Eye		0					2020-10-14 00:43:09	Najran	2. Male	3	2. No
92	0	0	3	67		0	2	4	2020-09-30	2020-10-02	2	1	1	0	0	1	1	0	1	2	2	4	1	0			1					0	0	0	0	0	Right Eye	Right Eye		0					2020-10-20 20:32:00	Riyadh	2. Male	3	2. No
14	1	0	3	67	67	1	2	7	2018-02-23	2018-02-25	2	1	2	1	1	1	1	0	1	2	2	4	0	0			26					0	0	0	0	0	Left Eye	Left Eye		0					2020-10-13 01:40:55	Riyadh	2. Male	3	2. No
94	1	0	3	67	67	1	2	10	2018-09-21	2018-09-23	2	1	2	1	1	0	0	0	1	1	0	6	1	0			13					0	0	0	0	1	Left Eye	Left Eye		0					2020-10-13 01:13:44	Riyadh	2. Male	3	1. Yes
18	0	0	3	68	68	1	2	7	2020-06-28	2020-06-29	1	1	2	1	1	1	1	0	0	2	2	4	1	0			4					0	0	0	0	0	Left Eye	Left Eye		0					2020-10-14 01:19:35	AlQassim	2. Male	3	2. No
18	1	0	3	68		0	2	7	2020-06-28	2020-06-29	1	1	1	1	1	1	1	0	0	2	2	6	0	0			4					0	0	0	0	0	Right Eye	Right Eye		0					2020-10-14 01:15:51	AlQassim	2. Male	3	2. No
57	1	0	3	69	69	1	2	7	2016-06-13	2016-06-15	2	1	1	1	1	0	0	0	1	1	0	2	1	0			29					0	0	0	0	0	Right Eye	Right Eye		0					2020-08-21 09:53:37	Riyadh	2. Male	3	1. Yes
62	1	0	3	72	72	1	2	7	2017-02-14	2017-02-15	1	1	1	1	1	0	0	0	1	1	0	2	1	0			24					0	0	0	0	0	Right Eye	Right Eye		0					2020-08-19 06:42:04	Najran	2. Male	3	1. Yes
19	1	0	3	72	72	1	2	7	2017-11-23	2017-11-26	3	1	1	1	1	0	0	0	1	2	2	6	1	0			37					0	0	0	0	0	Right Eye	Right Eye		0					2020-10-20 19:49:27	Riyadh	2. Male	3	2. No
15	0	0	3	77	77	1	2	5	2017-06-12	2017-06-14	2	1	2	1	1	0	0	0	1	2	2	4	1	0			36					0	0	0	0	0	Left Eye	Left Eye		0					2020-09-29 01:26:15	Riyadh	2. Male	3	2. No
126	1	0	3	79	79	1	2	10	2020-02-10	2020-02-11	1	1	2	1	1	0	0	1	0	2	2	3	1	0			1					0	0	0	0	0	Left Eye	Left Eye		0					2020-10-11 22:43:13	Riyadh	2. Male	3	2. No
1	0	0	3	81		0	2	8	2016-07-23	2016-07-24	1	1	1	1	1	1	1	0	1	2	2	4	1	0			48					0	0	0	0	0	Right Eye	Right Eye		0					2020-10-13 01:23:36	Riyadh	2. Male	3	2. No
55	1	0	3	83	83	1	2	10	2016-03-24	2016-03-25	1	1	1	1	1	0	0	0	0	1	0	2	1	0			30					0	0	0	0	0	Right Eye	Right Eye		0					2020-08-21 11:08:34	Aljaouf	2. Male	3	1. Yes
119	1	0	3	88	88	1	2	10	2020-02-05	2020-02-06	1	1	2	0	0	0	0	0	1	1	0	5	1	0			1					0	0	0	0	0	Left Eye	Left Eye		0					2020-10-11 22:59:00	Al Madinah	2. Male	3	1. Yes
33	1	0	4	15	15	1	1	14	2014-07-25	2014-07-27	2	1	2	0	0	0	0	1	0	1	0	5	1	0			70					0	0	0	0	0	Left Eye	Left Eye		0					2020-10-04 03:04:01	Jeddah	2. Male	3	1. Yes
104	1	1	4	22	22	1	1	9	2019-01-17	2019-01-22	5	2	1	0	0	0	0	0	0	1	0	1	1	0			13		15	0	15	1	0	1	0	0	Right Eye	Right Eye		1	1	1	0		2020-11-14 16:43:37	Tabuk	1. Female	3	1. Yes
66	1	1	4	26	26	1	1	14	2016-09-07	2016-09-07	0	2	1	0	0	0	0	0	0	1	1	1	1	1	8	35	48	43	35	0	35	1	1	1	0	1	Right Eye	Right Eye		1	1	2	0		2020-08-04 06:38:29	Riyadh	1. Female	3	1. Yes
65	1	1	4	29	29	1	1	17	2016-09-02	2016-09-12	10	1	1	0	0	0	0	0	0	1	0	1	1	0			48		30	0	30	1	0	1	0	0	Right Eye	Right Eye		1	1	2	0		2020-08-02 07:42:38	Riyadh	2. Male	3	1. Yes
17	1	1	4	30	30	1	1	10	2010-01-08	2010-01-08	0	2	1	0	0	0	0	0	0	1	0	1	1	1	5	15	84	20				0	0	1	0	1	Right Eye	Right Eye		1	1	1	0		2020-11-04 23:19:31	Mahyal	1. Female	3	1. Yes
83	1	1	4	37	37	1	1	7	2018-03-25	2018-04-03	9	1	2	0	0	0	0	0	0	2	1	1	1	1	10	25	24	35	7	0	7	1	1	1	0	1	Left Eye	Left Eye		1	1	1	0		2020-08-18 02:29:08	Riyadh	2. Male	3	2. No
64	1	0	4	38	38	1	1	18	2016-09-21	2016-09-22	1	1	1	1	1	0	0	0	0	1	0	2	1	0			38					0	0	0	0	0	Right Eye	Right Eye		1	1	1	0		2020-09-07 19:51:25	Riyadh	2. Male	3	1. Yes
88	1	0	4	44	44	1	2	28	2018-05-27	2018-05-28	1	1	1	0	0	0	0	0	1	1	0	3	1	0			28					0	0	0	0	0	Right Eye	Right Eye		1	1	2	99		2020-10-12 02:37:09	Jeddah	2. Male	3	1. Yes
26	1	0	4	47	47	1	2	10	2014-01-09	2014-01-13	4	2	2	0	1	1	1	0	0	2	2	4	0	0			48					0	0	0	0	0	Left Eye	Left Eye		0					2020-10-19 01:51:46	Jazan	1. Female	3	2. No
105	1	0	4	67	67	1	2	10	2019-03-17	2019-03-20	3	2	2	0	1	0	0	0	0	1	0	5	1	0			13					0	0	0	0	0	Left Eye	Left Eye		0					2020-09-12 22:21:55	Riyadh	1. Female	3	1. Yes
125	1	0	4	74	74	1	2	14	2018-03-27	2018-03-29	2	2	2	1	1	1	1	0	1	1	1	4	0	0			25					0	0	0	0	0	Left Eye	Left Eye		0					2020-11-02 00:33:10	Al Qassim	1. Female	3	1. Yes
49	1	0	4	74	74	1	2	15	2017-03-07	2017-03-10	3	1	2	1	1	1	1	0	0	2	2	4	1	0			36					0	0	0	0	0	Left Eye	Left Eye		0					2020-10-14 01:49:50	Riyadh	2. Male	3	2. No
37	1	0	4	76	76	1	2	14	2014-09-10	2014-09-12	2	1	2	1	1	0	0	0	0	1	0	5	1	0			14					0	0	0	0	0	Left Eye	Left Eye		0					2020-09-17 01:10:27	Dammam	2. Male	3	1. Yes
80	1	0	4	78	78	1	2	21	2018-01-12	2018-01-12	0	1	1	0	1	0	0	0	0	1	0	3	1	0			27					0	0	0	0	0	Right Eye	Right Eye		0					2020-10-12 02:14:50	Jeddah	2. Male	3	1. Yes
107	1	0	4	79	79	1	2	14	2019-06-05	2019-06-08	3	1	2	0	1	0	0	0	0	1	0	3	1	0			14					0	0	0	0	0	Left Eye	Left Eye		0					2020-09-12 18:36:24	Almadinah	2. Male	3	1. Yes
5	1	0	4	84	84	1	2	10	2015-06-14	2015-06-17	3	2	1	0	0	0	0	0	0	2	2	3	1	0			13					0	0	0	0	0	Right Eye	Right Eye		0					2020-10-06 01:31:40	Najran	1. Female	3	2. No
117	1	1	5	21	21	1	1	30	2020-01-14	2020-01-15	1	1	2	0	0	0	0	0	0	2	2	1	1	1	5	55	7	60	40	2	38	1	1	1	0	0	Left Eye	Left Eye		1	1	1	0		2020-07-27 20:25:22	Riyadh	2. Male	3	2. No
22	1	0	5	26	26	1	1	20	2015-12-01	2015-12-07	6	1	1	0	0	0	0	0	0	2	2	3	1	0			14					0	0	0	0	0	Right Eye	Right Eye		0					2020-09-30 23:59:03	Riyadh	2. Male	3	2. No
35	1	0	5	27	27	1	1	20	2014-07-26	2014-07-28	2	1	1	0	0	0	0	0	0	1	0	5	1	0			40					0	0	0	0	0	Right Eye	Right Eye		1	1	1	0		2020-10-01 00:21:13	Abha	2. Male	3	1. Yes
45	1	0	5	28	28	1	1	28	2015-05-27	2015-05-28	1	2	1	0	0	0	0	0	0	1	0	5	1	0			60					0	0	0	0	0	Right Eye	Right Eye		1	1	1	1		2020-09-30 14:34:31	Madinah	1. Female	3	1. Yes
103	1	1	5	29	29	1	1	10	2018-12-29	2019-01-09	11	2	2	0	0	0	0	0	0	1	0	1	1	0			22		17	0	17	1	0	1	0	0	Left Eye	Left Eye		1	1	1	0		2020-11-11 22:17:13	Riyadh	1. Female	3	1. Yes
91	1	1	5	31	31	1	1	21	2018-08-28	2018-08-29	1	2	1	0	0	1	0	0	1	1	0	1	1	1	6	32	24	38				0	0	1	0	1	Right Eye	Right Eye		0					2020-11-11 21:39:47	Jeddah	1. Female	3	1. Yes
76	1	1	5	40	40	1	2	9	2017-07-17	2017-07-27	10	2	1	0	0	1	1	0	0	2	2	1	1	1	6	24	8	30				0	0	1	0	1	Right Eye	Right Eye		1	1	1	0		2020-08-08 04:32:10	Riyadh	1. Female	3	2. No
79	1	0	5	52	52	1	2	30	2017-12-04	2017-12-10	6	1	1	0	0	0	0	0	1	1	0	3	1	0			36					0	0	0	0	0	Right Eye	Right Eye		0					2020-08-04 07:40:09	Taif	2. Male	3	1. Yes
113	1	0	5	58	58	1	2	21	2019-12-06	2019-12-07	1	1	1	1	1	0	0	1	0	1	0	5	1	0			8					0	0	0	0	0	Right Eye	Right Eye		0					2020-10-12 01:15:36	Jazan	2. Male	3	1. Yes
121	1	0	5	60	60	1	2	20	2020-02-23	2020-02-23	0	1	2	1	1	0	0	1	0	1	0	3	1	0			1					0	0	0	0	0	Left Eye	Left Eye		0					2020-10-11 21:24:45	Makkah	2. Male	3	1. Yes
44	1	0	5	65	65	1	2	21	2015-05-21	2015-05-22	1	1	2	1	1	0	0	1	0	1	0	3	1	0			30					0	0	0	0	0	Left Eye	Left Eye		0					2020-10-08 01:22:11	Jazan	2. Male	3	1. Yes
70	1	0	5	70	70	1	2	23	2017-01-07	2017-01-15	8	1	2	1	1	0	0	0	0	1	0	3	1	0			27					0	0	0	0	0	Right Eye	Left Eye		0					2020-09-07 21:13:03	Abha	2. Male	3	1. Yes
93	1	0	5	71	71	1	2	15	2018-09-15	2018-09-17	2	2	2	1	1	0	0	0	0	2	2	6	1	0			12					0	0	0	0	0	Left Eye	Left Eye		0					2020-10-13 00:36:10	Riyadh	1. Female	3	2. No
42	1	0	5	75	75	1	2	22	2017-04-23	2017-04-27	4	1	2	0	0	1	1	0	0	2	2	4	0	0			36					0	0	0	0	0	Left Eye	Left Eye		0					2020-10-14 01:37:53	Riyadh	2. Male	3	2. No
15	1	0	5	77		0	2	20	2016-04-15	2016-04-21	6	1	1	1	1	0	0	0	1	2	2	5	1	0			50					0	0	0	0	0	Right Eye	Right Eye		0					2020-09-29 01:21:11	Riyadh	2. Male	3	2. No
60	1	0	5	84	84	1	2	13	2016-07-28	2016-08-11	14	1	2	0	0	0	0	0	1	1	0	3	1	0			48					0	0	0	0	0	Left Eye	Left Eye		0					2020-09-29 01:59:40	Taif	2. Male	3	1. Yes
48	1	0	6	5	5	1	1	120	2015-10-22	2015-10-28	6	1	2	0	0	1	1	0	0	1	0	4	1	0			50					0	0	0	0	0	Left Eye	Left Eye		0					2020-10-20 19:33:42	Najran	2. Male	3	1. Yes
50	1	0	6	6	6	1	1	30	2015-11-09	2015-11-11	2	1	2	0	0	0	0	0	0	1	0	5	1	1	0	36	24	36				0	0	1	0	0	Left Eye	Left Eye		0					2020-08-29 11:58:37	Abha	2. Male	3	1. Yes
82	1	0	6	27	27	1	1	30	2018-01-29	2018-02-04	6	2	2	0	0	0	0	0	0	2	2	4	0	0			25					0	0	0	0	0	Left Eye	Left Eye		0					2020-10-14 01:30:03	Riyadh	1. Female	3	2. No
115	1	1	6	33	33	1	1	60	2019-12-19	2019-12-19	0	2	2	0	0	0	0	0	0	1	0	1	1	1	8	27	8	35				0	0	1	0	1	Right Eye	Right Eye		1	1	1	0		2020-11-14 22:34:07	Dammam	1. Female	3	1. Yes
86	1	0	6	35	35	1	1	30	2018-05-15	2018-05-18	3	1	1	1	1	0	0	0	0	2	2	4	0	0			18					0	0	0	0	0	Right Eye	Right Eye		0					2020-10-22 01:01:57	Riyadh	2. Male	3	2. No
7	1	0	6	37	37	1	1	28	2017-03-08	2017-03-11	3	1	2	0	0	1	0	0	1	2	2	5	1	0			19					0	0	0	0	0	Left Eye	Left Eye		0					2020-09-14 01:19:34	Riyadh	2. Male	3	2. No
108	1	0	6	44	44	1	2	30	2019-06-16	2019-06-18	2	1	1	0	1	0	0	0	0	1	1	3	1	0			14					0	0	0	0	0	Right Eye	Right Eye		0					2020-09-12 18:11:41	mahyl	2. Male	3	1. Yes
61	1	1	6	45	45	1	2	30	2017-02-02	2017-02-08	6	1	1	0	0	1	1	0	0	2	2	1	1	1	0	23	18	23				0	0	1	0	1	Right Eye	Right Eye		1	1	1	0		2020-08-08 02:47:41	Riyadh	2. Male	3	2. No
92	1	0	6	67	67	1	2	60	2018-09-08	2018-09-11	3	1	2	0	0	1	1	0	1	2	2	6	1	0			36					0	0	0	0	0	Left Eye	Left Eye		0					2020-10-20 20:27:33	Riyadh	2. Male	3	2. No
116	1	0	6	78	78	1	2	90	2019-12-27	2019-12-29	2	1	2	1	1	0	0	0	0	1	0	3	1	0			9					0	0	0	0	0	Left Eye	Left Eye		0					2020-10-11 23:24:24	Makkah	2. Male	3	1. Yes
13	1	0	6	82	82	1	2	30	2017-07-17	2017-07-18	1	2	2	0	0	0	0	1	1	1	0	3	1	0			36					0	0	0	0	0	Left Eye	Left Eye		0					2020-09-17 01:00:45	Al qassim	1. Female	3	1. Yes
74	1	0	6	91	91	1	2	30	2017-04-10	2017-04-20	10	2	1	1	1	0	0	0	1	1	0	3	1	1	6	44	25	50				0	0	1	0	0	Right Eye	Right Eye		0					2020-09-12 17:34:59	Al madinah	1. Female	3	1. Yes
3	1	0	6	93	93	1	2	29	2015-09-15	2015-09-17	2	2	1	1	1	1	0	0	1	1	0	3	1	0			36					0	0	0	0	0	Right Eye	Right Eye		0					2020-09-30 23:34:22	Bisha	1. Female	3	1. Yes
36	1	0	6	94	94	1	2	20	2014-09-01	2014-09-05	4	1	2	0	0	0	0	0	1	1	0	3	1	0			16					0	0	0	0	0	Left Eye	Left Eye		0					2020-09-21 01:03:59	Al madinah	2. Male	3	1. Yes
[truncated: 219 more columns]
